# Supplementary material for: Defining When Nusinersen Starts to Work: Time to Clinical Benefit in Patients with SMA Types 1–3 from a Real-World Cohort in China
Source: Diagnostics (Basel). 2026 Jun 12;16(12):1828. doi: 10.3390/diagnostics16121828 (PMC13297879; doi:10.3390/diagnostics16121828)
Supplement: Supplementary file 1 [file diagnostics-16-01828-s001.zip]

Archive with 1 entries (1 files):
- diagnostics-4259885-supplementary.pdf
